# Supplementary material for: High Performance Computing PP-Distance Algorithms to Generate X-ray Spectra from 3D Models
Source: Int J Mol Sci. 2022 Sep 27;23(19):11408. doi: 10.3390/ijms231911408 (PMC9570381; doi:10.3390/ijms231911408)
Supplement: Supplementary file 1 [file ijms-23-11408-s001.zip]

Archive with 1 entries (1 files):
- ijms-1873247-supplementary.pdf
